# Supplementary material for: Bioactive Aromatic Plant Extracts Modulate Metabolism and Inflammation in HeLa Cells
Source: Molecules. 2025 Nov 14;30(22):4401. doi: 10.3390/molecules30224401 (PMC12655313; doi:10.3390/molecules30224401)
Supplement: Supplementary file 1 [file molecules-30-04401-s001.zip]

Archive with 1 entries (1 files):
- molecules-3961688-supplementary.docx
